# Supplementary material for: Integrating Physiology, Cytology, and Transcriptome to Reveal the Leaf Variegation Mechanism in Phalaenopsis Chia E Yenlin Variegata Leaves
Source: Biomolecules. 2024 Aug 7;14(8):963. doi: 10.3390/biom14080963 (PMC11352648; doi:10.3390/biom14080963)
Supplement: Supplementary file 1 [file biomolecules-14-00963-s001.zip]

Archive with 2 entries (2 files):
- Supplementary File-Figures.pdf
- Supplementary File-Tables.xlsx
