# Supplementary material for: Integrating Physiology, Cytology, and Transcriptome to Reveal the Leaf Variegation Mechanism in Phalaenopsis Chia E Yenlin Variegata Leaves
Source: Biomolecules. 2024 Aug 7;14(8):963. doi: 10.3390/biom14080963 (PMC11352648; doi:10.3390/biom14080963)
Supplement: Supplementary file 1 [file biomolecules-14-00963-s001.zip › Supplementary File-Tables.xlsx]

## Sheet: Sheet1
Supplementary Table S1. Summary of sequencing data.
Sample	Raw reads	Clean reads	Error rate(%)	Q20(%)	Q30(%)	GC content(%)
Green1	49368846	44931718	0.025	97.98	94.34	50.73
Green2	51169272	45400224	0.0251	97.93	94.26	51.26
Green3	47534552	44771646	0.0248	98.04	94.49	51.14
Yellow1	58422916	47417730	0.0249	98	94.45	51.62
Yellow2	60116882	45118524	0.0248	98.05	94.53	51.8
Yellow3	61685030	45932238	0.025	97.98	94.37	52.2

## Sheet: Sheet2
Supplementary Table S2. The results of RNA-Seq clean reads mapped to the reference sequence.
Sample	Total reads	Multiple mapped ( Ratio)	Uniquely mapped ( Ratio)	Total mapped ( Ratio)
Green1	45932238	1713542(3.73%)	34086692(74.21%)	35800234(77.94%)
Green2	45118524	1802566(4.0%)	33376876(73.98%)	35179442(77.97%)
Green3	47417730	1819964(3.84%)	35155629(74.14%)	36975593(77.98%)
Yellow1	44771646	1607331(3.59%)	34198943(76.39%)	35806274(79.98%)
Yellow2	45400224	1612925(3.55%)	34849441(76.76%)	36462366(80.31%)
Yellow3	44931718	1623254(3.61%)	34593567(76.99%)	36216821(80.6%)

## Sheet: Sheet3
Supplementary Table S3. TPM values of chlorophyll-and-carotenoid-metabolism-related genes
Chlorophyll metabolism-related genes. DEGs were marked in red.
Gene IDs	Gene name	TPM values in yellow region	TPM values in green region
gene-LOC110027674	HEMA	8.4567	22.7633
gene-LOC110019118	HEMA	10.43	16.75
gene-LOC110023433	HEMA	10.7533	20.92
gene-LOC110031912	GSA	217.197	200.177
gene-LOC110024717	HEMB	60.75	82.6067
gene-LOC110039234	HEMC	91.82	125.393
gene-LOC110026630	HEMD	6.9967	9.64
gene-LOC110038659	HEMD	22.0567	11.1933
gene-LOC110030747	HEME	29.5533	23.87
gene-LOC110035861	HEME	84.3967	68.14
gene-LOC110023556	HEMF	78.02	71.0533
gene-LOC110026682	CHLH	23.51	63.11
gene-LOC110018029	CHLM	208.713	362.767
gene-LOC110028095	CRD	120.663	242.847
gene-LOC110033798	POR	724.97	511.58
gene-LOC110023072	DVR	166.657	82.1067
gene-LOC110023188	CHLG/P	69.6633	64.1633
gene-LOC110035673	CAO	16.81	43.32
gene-LOC110019871	NYC1/NOL	28.1933	67.18
gene-LOC110030692	NYC1/NOL	13.1733	20.6567
gene-LOC110038084	HCAR	15.5133	22.22
gene-LOC110019890	SGR1	2.5833	4.1833
gene-LOC110025696	SGR2	163.517	68.91
gene-LOC110021027	PPH1	1.88	2.5133
gene-LOC110021594	PPH2	9.3133	28.5433
gene-LOC110024671	PAO1	42.5233	57.7333
gene-LOC110027504	RCCR	229.047	121.873
Carotenoid metabolism-related genes. DEGs were marked in red.
Gene IDs	Gene name	TPM values in yellow region	TPM values in green region
gene-LOC110030022	PSY	5.85	9.4
gene-LOC110018227	PSY	6.13333	8.17333
gene-LOC110033593	PSY	12.09	29.7333
gene-LOC110033130	PSY	23.4833	33.5267
gene-LOC110028688	PDS	5.13667	14.6367
gene-LOC110023507	ZDS	17.1667	31.8567
gene-LOC110018946	CRTISO	32.0967	20.7067
gene-LOC110018368	CRTISO	1.46	0.76
gene-LOC110034312	CRTISO	11.8633	3.44667
gene-LOC110038865	CRTISO	11.84	29.8133
gene-LOC110030653	CRTISO	71.94	159.427
gene-LOC110034428	CRTISO	3.66	7.27
gene-LOC110030128	LYCE	18.17	38.3967
gene-LOC110030862	LYCB	16.0667	13.79
gene-LOC110034260	CHYB	32.2167	12.53
gene-LOC110028272	CHYB	77.81	45.65
gene-LOC110034341	ZEP	51.1133	173.697
gene-LOC110035172	ZEP	1.88333	3.00667
gene-LOC110039065	ZEP	14.12	64.44
gene-LOC110037253	ZEP	10.09	44.03
gene-LOC110019108	ZEP	0.423333	1.79667
gene-LOC110038543	VDE	9.57	24.9033
gene-LOC110036210	NCED	2.03	4.40333

## Sheet: Sheet4
Supplementary Table S4. TPM values of photosynthesis-and-Carbon-fixation-related genes
Photosynthesis-related genes. DEGs were marked in red.
Gene IDs	Gene description	Gene name	TPM values in yellow region	TPM values in green region
gene-LOC110019911	chlorophyll a-b binding protein 3, chloroplastic	LHCB3	28.3767	175.507
gene-LOC110021597	chlorophyll a-b binding protein CP26, chloroplastic	LHCB5	541.707	6133.47
gene-LOC110022745	chlorophyll a-b binding protein of LHCII type 1-like	LHCB1-1	196.947	1159.08
gene-LOC110023588	chlorophyll a-b binding protein 8, chloroplastic	LHCA3	1595.64	4805.9
gene-LOC110028982	chlorophyll a-b binding protein 4, chloroplastic	LHCA4	36.2167	261.82
gene-LOC110030903	ATP synthase subunit delta, chloroplastic-like	aptD	48.2267	217.943
gene-LOC110037707	chlorophyll a-b binding protein of LHCII type 1-like	LHCB1-2	331.143	1847.38
gene-LOC110038656	chlorophyll a-b binding protein 6, chloroplastic	LHCA1	262.763	1015.28
gene-PHEQC_p007	ATP synthase CF0 B subunit	atpF	18.4533	9.1
gene-PHEQC_p072	photosystem I subunit VII	PsaC	30.4667	12.61
Carbon fixation-related genes. DEGs were marked in red.
Gene IDs	Gene description	Gene name	TPM values in yellow region	TPM values in green region
gene-LOC110018296	sedoheptulose-1,7-bisphosphatase, chloroplastic	SBPase	290.253	731.89
gene-LOC110018947	phosphoribulokinase, chloroplastic	PRK	126.983	353.183
gene-LOC110020645	aspartate aminotransferase, cytoplasmic	GOT1	59.1333	228.86
gene-LOC110020669	NAD-dependent malic enzyme 62 kDa isoform, mitochondrial, transcript variant X1	NAD-ME-1	62.98	164.417
gene-LOC110020784	malate dehydrogenase [NADP], chloroplastic	NADP-MDH	111.75	553.793
gene-LOC110023535	glutamate--glyoxylate aminotransferase 2-like	GGAT2	50.4167	285.263
gene-LOC110023679	pyruvate, phosphate dikinase 1, chloroplastic	PPDK1	193.98	1265.18
gene-LOC110024664	NAD-dependent malic enzyme 59 kDa isoform, mitochondrial, transcript variant X1	NAD-ME-2	20.5767	71.51
gene-LOC110026899	fructose-bisphosphate aldolase 1, chloroplastic	ALDO1-1	1152.18	4091.48
gene-LOC110027447	phosphoenolpyruvate carboxylase 2-like	PPC2	9.35	61.3033
gene-LOC110027691	phosphoenolpyruvate carboxykinase (ATP)	PCK1	0.246667	0.67
gene-LOC110027765	fructose-bisphosphate aldolase 1, chloroplastic-like	ALDO1-2	5.08	12.78
gene-LOC110027858	aspartate aminotransferase, cytoplasmic-like	GOT2	21.22	50.65
gene-LOC110028778	transketolase, chloroplastic-like	TKT1	173.043	460.027
gene-LOC110028786	transketolase, chloroplastic-like	TKT2	37.94	114.71
gene-LOC110029779	aspartate aminotransferase, mitochondrial	GOT3	37.09	101.483

## Sheet: Sheet5
Supplementary Table S5. TPM values of plant-hormones-related genes
CTK-related genes. DEGs were marked in red.
Gene IDs	Gene name	TPM values in yellow region	TPM values in green region
gene-LOC110025924	IPT3	0.11	0.2967
gene-LOC110028538	CYP735a	0.14	0.03
gene-LOC110022302	LOG1-1	20.6233	25.57
gene-LOC110024514	LOG1-2	0.9367	1.1967
gene-LOC110029482	LOG1-3	7.89	11.4567
gene-LOC110036346	LOG1-4	3.8033	5.4433
gene-LOC110037051	LOG3	1.2033	0.1967
gene-LOC110027828	CKX3	0.4933	0
gene-LOC110023168	CKX11	18.44	59.5767
gene-LOC110035754	ABCG14	1.07	0.8933
gene-LOC110036237	PUP1	3.0067	2.6067
gene-LOC110020598	PUP3-1	0.1467	0.0167
gene-LOC110025065	PUP3-2	8.4933	21.12
gene-LOC110025066	PUP3-3	0.4133	0.55
gene-LOC110027853	PUP3-4	3.04	10.0967
gene-LOC110030770	PUP3-5	1.7667	7.67
gene-LOC110036374	PUP3-6	0.33	0.4067
gene-LOC110038094	PUP3-7	2.2733	9.1733
gene-LOC110025496	PUP5	8.1667	9.4867
gene-LOC110020785	PUP11-1	0.91	1.0267
gene-LOC110020869	PUP11-2	2.7233	0.8867
gene-LOC110022883	PUP11-3	6.7567	4.6067
gene-LOC110022884	PUP11-4	91.7167	53.1633
gene-LOC110022902	PUP11-5	70.9067	56.2933
gene-LOC110038958	PUP11-6	0.2833	0.4233
gene-LOC110039428	PUP11-7	16.1567	21.3633
gene-LOC110039429	PUP11-8	3.39	2.7967
gene-LOC110032443	ENT2-1	3.4267	4.0433
gene-LOC110032601	ENT2-2	0.12	0.07
gene-LOC110028589	HK3	4.5767	12.7967
gene-LOC110030657	HK5	1.3167	1.4933
gene-LOC110021897	HK6-1	0.4033	0.15
gene-LOC110038857	HK6-2	1.6733	0.4533
gene-LOC110022048	HPt1	7.8333	6.0967
gene-LOC110035016	HPt2	334.323	177.473
gene-LOC110019095	HPt6	9.52	7.5067
gene-LOC110027351	ARR17	4.0333	5.1833
IAA-related genes. DEGs were marked in red.
Gene IDs	Gene name	TPM values in yellow region	TPM values in green region
gene-LOC110031026	TAR2	2.98	5.3033
gene-LOC110028549	YUCCA4	0.1433	0.05
gene-LOC110024792	YUCCA10	9.2233	6.6433
gene-LOC110019597	DAO-1	10.54	15.0433
gene-LOC110031064	DAO-2	19.2367	63.4033
gene-LOC110038668	DAO-3	2.8867	2.9033
gene-LOC110033166	LAX1	16.06	9.82
gene-LOC110022504	LAX2-1	6.0133	10.2233
gene-LOC110035663	LAX2-2	1.89	3.5633
gene-LOC110029973	PIN1b	1.49	1.0833
gene-LOC110023119	PIN1c-1	27.05	12.5733
gene-LOC110028520	PIN1c-2	2.1333	3.5067
gene-LOC110022496	PIN3a	0.88	0.9233
gene-LOC110032935	IAA1	108.32	22.5
gene-LOC110034030	IAA2	1.27333	0.693333
gene-LOC110021236	IAA3	44.5733	20.48
gene-LOC110026102	IAA4-1	0.946667	0.626667
gene-LOC110032420	IAA4-2	42.33	16.3967
gene-LOC110021205	IAA7	7.88667	19.4367
gene-LOC110031871	IAA11	18.9367	12.0067
gene-LOC110021000	IAA17-1	82.4567	42.29
gene-LOC110031204	IAA17-2	101.057	92.8967
gene-LOC110030601	IAA31	2.56	1.44
gene-LOC110029148	AUX22D	9.53	8.69
gene-LOC110021167	ARF3-1	1.2367	2.4733
gene-LOC110035841	ARF3-2	37.9867	49.6967
gene-LOC110023973	ARF5	0.03	0.0233
gene-LOC110028248	ARF7	5.2867	6.55
gene-LOC110035781	ARF9	1.5733	4.98
gene-LOC110019905	ARF11-1	7.3633	39.8467
gene-LOC110025536	ARF11-2	1.92	1.6267
gene-LOC110021855	ARF16	0.3567	0.3867
ABA-related genes. DEGs were marked in red.
Gene IDs	Gene name	TPM values in yellow region	TPM values in green region
gene-LOC110019108	ZEP-1	0.423333	1.79667
gene-LOC110034341	ZEP-2	51.1133	173.697
gene-LOC110035172	ZEP-3	1.88333	3.00667
gene-LOC110037253	ZEP-4	10.09	44.03
gene-LOC110039065	ZEP-5	14.12	64.44
gene-LOC110036210	NCED-1	2.03	4.40333
gene-LOC110033126	NCED-2	20.15	51.73
gene-LOC110039159	NCED-3	0.0566667	0.173333
gene-LOC110038799	ABA3	2.71	4.5867
gene-LOC110030934	CYP707A	17.1533	32.45
gene-LOC110027808	PYL2	12.6367	5.38
gene-LOC110023276	PYL4-1	19.3933	11.2267
gene-LOC110030781	PYL4-2	370.133	580.143
gene-LOC110019816	PYL8-1	6.41333	11.2167
gene-LOC110022323	PYL8-2	32.8567	32.4767
gene-LOC110022617	PYL8-3	49.8333	59.7933
gene-LOC110029766	PYL8-4	44.9133	61.8833
gene-LOC110035200	PYR1-1	1.27	0.493333
gene-LOC110036808	PYR1-2	23.63	7.53
gene-LOC110022566	PP2C6	33.4267	50.66
gene-LOC110031377	PP2C24	0.48	2.90333
gene-LOC110037226	PP2C37	2.47667	1.47333
gene-LOC110022579	PP2C50	1.81	5.24
gene-LOC110035791	PP2C51	0.22	1.87
gene-LOC110035322	PP2C75	1.49333	0.27
gene-LOC110023802	ABI5-1	6.66333	6.98
gene-LOC110021356	ABI5-2	28.2633	24.7467
gene-LOC110026993	ABI5-3	3.38333	5.53
JA-related genes. DEGs were marked in red.
Gene IDs	Gene name	TPM values in yellow region	TPM values in green region
gene-LOC110022556	LOX5	1.3167	1.39
gene-LOC110029159	LOX6	12.05	6.2233
gene-LOC110033226	LOX8	3.4233	1.3167
gene-LOC110032486	AOS1	3.7933	2.8167
gene-LOC110026279	AOC	57.0667	49.01
gene-LOC110021753	ACS1	4.89	7.4467
gene-LOC110026372	ACS2	0.7667	1.1633
gene-LOC110019813	ACS4-1	12.61	18.17
gene-LOC110027514	ACS4-2	1.13	1.36
gene-LOC110019952	ACS6-1	9.48	9.4167
gene-LOC110037326	ACS6-2	9.4033	10.5867
gene-LOC110019993	ACS9	8.7133	17.38
gene-LOC110023866	ACX1	7.3967	13.8633
gene-LOC110036141	ACX2	2.8233	7.37
gene-LOC110022001	ACX3	3.5367	9.16
gene-LOC110028361	ACX4-1	0.1667	1.0767
gene-LOC110028379	ACX4-2	11.77	15
gene-LOC110020737	KAT2-1	153.377	163.717
gene-LOC110036060	KAT2-2	9.74	6.8867
gene-LOC110019693	JAR1-1	3.59	7.82
gene-LOC110038389	JAR1-2	7.3967	9.63
gene-LOC110018270	COI1b	51.4567	28.17
gene-LOC110020495	JAZ1	2.51	2
gene-LOC110021675	JAZ2	43.86	78.2
gene-LOC110021859	JAZ3	41.74	105.193
gene-LOC110027165	JAZ4	1.3967	0.7867
gene-LOC110027604	JAZ5	8.3767	20.3767
gene-LOC110028531	JAZ6	11.2567	26.5
gene-LOC110029439	JAZ7	1.05	0.8667
gene-LOC110030224	JAZ8	90.05	123.5
gene-LOC110031813	JAZ9	0.0833	0.0433
gene-LOC110019012	MYC2-1	22.1333	26.5933
gene-LOC110020026	MYC2-2	0	0
gene-LOC110020781	MYC2-3	29.29	33.9333
gene-LOC110029484	MYC2-4	4.6933	6.23
ethylene-related genes. DEGs were marked in red.
Gene IDs	Gene name	TPM values in yellow region	TPM values in green region
gene-LOC110021429	ACO-1	0.073333	0.356667
gene-LOC110021487	ACO-2	11.3667	16.3867
gene-LOC110021488	ACO-3	1.47333	2.91667
gene-LOC110024663	ACO-4	78.6433	150.58
gene-LOC110026262	ACO-5	114.987	71.2033
gene-LOC110034501	ACO-6	0.246667	0.406667
gene-LOC110035000	ACO-7	9.61333	4.26667
gene-LOC110024670	ETR-1	5.98333	3.88333
gene-LOC110024932	ETR-2	1.59	2.49333
gene-LOC110021328	ERS	6.02667	11.51
gene-LOC110037039	CTR1-1	2.86333	4.22667
gene-LOC110027536	CTR1-2	2.49333	5.83333
gene-LOC110038606	EIN2	3.47333	4.64
gene-LOC110019262	EBF1-1	2.97333	9.17667
gene-LOC110033110	EBF1-2	0.596667	2.09667
gene-LOC110025957	EIN3-1	0.866667	1.15
gene-LOC110028069	EIN3-2	4.79333	14.68
gene-LOC110026419	EIN3-3	9.49	28.5
gene-LOC110035611	ERF-1	0.0333333	0.546667
gene-LOC110019641	ERF-2	0.1433	0.2833
GA-related genes. DEGs were marked in red.
Gene IDs	Gene name	TPM values in yellow region	TPM values in green region
gene-LOC110032443	KO	3.4267	4.0433
gene-LOC110026319	KAO	13.1433	9.0567
gene-LOC110031087	GA20ox-1	1.61	0.5767
gene-LOC110032467	GA20ox-2	0.0233	0.0267
gene-LOC110030604	GID1-1	12.5567	17.4567
gene-LOC110037433	GID1-2	24.94	21.9733
gene-LOC110026193	GID2	368.88	130.33
gene-LOC110023108	DELLA-1	286.38	200.55
gene-LOC110027425	DELLA-2	181.577	191.59
gene-LOC110032118	DELLA-3	72.5	55.8933
gene-LOC110034092	DELLA-4	5.3933	1.9333
gene-LOC110022437	SPY-1	4.2133	6.3667
gene-LOC110036849	SPY-2	3.6933	6.65
SA-related genes. DEGs were marked in red.
Gene IDs	Gene name	TPM values in yellow region	TPM values in green region
gene-LOC110033060	ICS	5.3067	13.7333
gene-LOC110024167	PAL-1	11.0467	10.6533
gene-LOC110031047	PAL-2	211.033	42.94
gene-LOC110026801	NPR1-1	5.8	3.03667
gene-LOC110029720	NPR1-2	8.75333	12.51
gene-LOC110024985	SABP2-1	15.92	37.1033
gene-LOC110025063	SABP2-2	0.6733	5.6267
gene-LOC110022479	TGA1	7.3433	4.8067
gene-LOC110026421	TGA2.2-1	4.6167	6.3133
gene-LOC110027606	TGA2.2-2	0.1667	0.19
gene-LOC110026665	TGA2.3	85.1133	110.703
gene-LOC110030163	TGA4	3.16	4.27

## Sheet: Sheet6
Supplementary Table S6. qRT-PCR primers used in the present study
Gene ID	Primer name	Specific primers
gene-LOC110027674	HEMA-F	AGAGAATCAAAGCCGCCGAA
	HEMA-R	GCGCATGCATGTTCTCCAAT
gene-LOC110026682	CHLH-F	CGGTAAGCAATACGGCAACG
	CHLH-R	AGCGATCCATGAGTGCCAAA
gene-LOC110028095	CRD1-F	ATAGCAGAGCTCGCCATCAC
	CRD1-R	ATCTCGGCGTCAATAGCGTT
gene-LOC110035673	CAO-F	TTGACATGGAATTCCGCCCA
	CAO-R	TGCATGAAGGGGATGTGCTT
gene-LOC110019871	NYC1-F	TGCTTACGTGCAAAGCGTTC
	NYC1-R	GGCATGGACTTCACACCAGA
gene-LOC110021594	PPH-F	TGGCAGTCTCCGCAGTATTC
	PPH-R	GCACCGAAGCCATGAACAAG
gene-LOC110028688	PDS-F	GGATGAAACGGCAGGGTGTA
	PDS-R	ATCGGCTTGCATAGCCTCTC
gene-LOC110034312	CRTISO-F	TGGCGCATGGAATGGTGATA
	CRTISO-R	CTGGACGACTGTATGAGCGG
gene-LOC110034341	ZEP-F	GCATCATGACTCGGAGGGAA
	ZEP-R	AGCGAGTGGGGAAATTTGGT
gene-LOC110023588	LHCA3-F	GACCCATTGGGCCTTTCAGA
	LHCA3-R	GAGGAATGACGCCGGTTTTG
gene-LOC110019911	LHCB3-F	GGCAACGATCTCTACCCAGG
	LHCB3-R	GCCCATGCATTGTTAGCCAC
gene-LOC110022927	MYB59-F	TTTGGTGATCGACGTTGGGA
	MYB59-R	CCAGGCAGCTTTCCAGCTAT
gene-LOC110018492	NAC73-F	GACCGTCGGTTAGCCAAGAT
	NAC73-R	GAAGCTTCTGCAACTCAGGC
gene-LOC110032131	ERF012-F	CTTACTCCACCCCTGAAGCC
	ERR012-R	CGGTGGAGGTGATGACGATA
gene-LOC110023589	bHLH69-F	AGCCCCATATCCAGAACCCT
	bHLH69-R	CGAGGAGGGAAGATTCGTCG
gene-LOC110023168	CKX11-F	CTATAGGACCTTGCGCGGAG
	CKX11-R	AACGTTTACAACTTGCGGGC
gene-LOC110028589	HK3-F	ATGCTCAAGCCTCCACACAA
	HK3-R	TGTGTCGCCTGGATCACATC
gene-LOC110032935	IAA1-F	TCGTAACTCGCCGAACAACA
	IAA1-R	TGAGATGGCCTCGGACCTAA
gene-LOC110035781	ARF9-F	AGCCAACTCCAACCCAAGAG
	ARR9-R	TGTGTCGAGCAAGACGCTTA
gene-LOC110037253	ZEP-4-F	AGGTGCATAAATCCCACGCA
	ZEP-4-R	CCAGATGTGCTCACCACCTT
gene-LOC110033226	LOX8-F	CTTCACCGGGAAGACGTTGA
	LOX8-R	CGTCATCAGCACCGTCTCTT
gene-LOC110036141	ACX2-F	TTTGCAACCGTCTTTGCCAG
	ACX2-R	GTGCACCATTATCCACCCCA
gene-LOC110035000	ACO-7-F	ACGAGCTAATGAACCGGGTG
	ACO-7-R	CCAGATCGGGGATTTGGGAG
gene-LOC110028069	EIN3-2-F	CGCGAGCAATGGAACGATTT
	EIN3-2-R	GTATCATCTCCGGCTCGCAA
gene-LOC110034092	DELLA-4-F	TTCATCTTCTTCGGCCGCTT
	DELLA-4-R	GCCGTGTTGGGAGGATGTTA
Reference gene	ACT4-F	GTATTCCCTAGCATTGTTGGT
	ACT4-R	CAGAGTGAGAATACCTCGTTTG
